# Supplementary material for: A general model unifying the adaptive, transient and sustained properties of ON and OFF auditory neural responses
Source: PLoS Comput Biol. 2024 Aug 2;20(8):e1012288. doi: 10.1371/journal.pcbi.1012288 (PMC11324186; doi:10.1371/journal.pcbi.1012288)
Supplement: S1 Code — We demonstrate here the simplicity of our code, hosted at the url https://github.com/urancon/deepSTRF, by showing its basic Pytorch flow. As the code is continuously updated and has been simplified for pedagogical purposes, minor differences can exist between the following snippet and the online version. (PY) [file pcbi.1012288.s002.py]

import torch
from torch.utils.data import DataLoader

from deepSTRF.datasets import NS1
from deepSTRF.model_zoo import DNet
from deepSTRF.metrics import performance_metrics

dataset = NS1(path='../datasets/NS1/data', stimuli=('nat',), neuron_indexes='all')
model = DNet(n_bands=49, temporal_window_size=5, n_hidden=20, adapTrans=True)

for neuron_idx in dataset.neuron_indices:
    
    dataset.select_neuron(neuron_idx)

    len_train, len_val, len_test = 0.7*len(dataset), 0.1*len(dataset), 0.2*len(dataset)
    train_set, valid_set, test_set = torch.utils.data.random_split(dataset, [len_train, len_val, len_test])
    train_dataloader = DataLoader(train_set, shuffle=True)
    valid_dataloader = DataLoader(valid_set, shuffle=False)
    test_dataloader = DataLoader(test_set, shuffle=False)

    for epoch in range(n_epochs):

        for spectrogram, responses, ccmax in train_dataloader:

            prediction = model(spectrogram)

            CCraw, CCnorm = performance_metrics(prediction, responses, ccmax)
            
            loss = MSE(prediction, responses)
            loss.backward()
            optimizer.step()
            optimizer.zero_grad()
